# Supplementary material for: A natural Anopheles-associated Penicillium chrysogenum enhances mosquito susceptibility to Plasmodium infection
Source: Sci Rep. 2016 Sep 28;6:34084. doi: 10.1038/srep34084 (PMC5039729; doi:10.1038/srep34084)
Supplement: Supplementary Information [file srep34084-s1.xls]

## Sheet: 1B
Fig. 1B	DAY 1	DAY 2	DAY 5	DAY 7
Number of values	40	39	40	40
Mean CFU	51	54	99	2.4
Median CFU	6	2	2	0

## Sheet: 2A
Fig. 2A	Control	P. chrysogenum
Number of values	83	58
Mean	14	25
Median	13	23.5
Prevalence	0.88	0.97
% Change (Median)		81%

## Sheet: 2B
Fig. 2B	Control	P. berghei
Number of values	104	89
Mean	2.8	7.9
Median	0	0
Prevalence	0.3	0.48
% Change (Median)		0

## Sheet: 2C
Fig. 2C	Control	2.5x108	2.5x106	2.5x104
Number of values	45	55	33	40
Mean	16	27.4	26.8	23.3
Median	8	17	14	9.5
Prevalence	0.911111	0.963636	0.939394	0.9
% Change (Median)		1.125	0.75	0.1875

## Sheet: 3A
Fig. 3A	Control	Heat	No Heat
Number of values	143	120	109
Mean	10	18	20
Median	6	14	11
Prevalence	0.9	0.92	0.91
% Change (Median)		1.33333	0.833333

## Sheet: 5A
Fig. 5A	Control	P. chrysogenum
Number of values	87	72
Mean	10	21
Median	9	19
Prevalence	0.98	0.99
% Change (Median)		111%

## Sheet: 5B
Fig. 5B	Control	P. chrysogenum
Number of values	59	75
Mean	8.5	13.5
Median	6	10
Prevalence	1	1
% Change (Median)		67%

## Sheet: 6B
Fig. 6B	dsGFP	dsOCD
Number of values	36	33
Mean	4.889	2.848
Median	3	2
Prevalence	0.916667	0.848485
% Change (Median)		-0.333333

## Sheet: 6C
Table S1							Table S2
Fig. 5A	Control	P.c	L-arg	P.c + L-arg			Gene Target	Primer Name	Primer Sequence (5'-3')*	Primer Use
N	50	47	50	35			ITS5	Forward	TCCTCCGCTTATTGATATGC	Sequencing
Mean	15.34	25.45	12.3	4.857			ITS4	Reverse	GGAAGTAAAAGTCGTAACAAGG	Sequencing
Median	10.5	16	7	1			ODC	Forward	taatacgactcactatagggTTCGGGACGTTCTACTGCAC	dsRNA
% Change (Median)		0.659061	-0.198175	-0.683377				Reverse	taatacgactcactatagggCACACTATCGCCCACGTTC	dsRNA
							GFP	Forward	taatacgactcactatagggATGGTGAGCAAGGGCGAGGAGCTGT	dsRNA
								Reverse	taatacgactcactatagggTTACTTGTACAGCTCGTCCATGCCG	dsRNA
							S7	Forward	TCCTGGAGCTGGAGATGAAC	qRT-PCR
								Reverse	GACGGGTCTGTACCTTCTGG	qRT-PCR
							ODC	Forward	GTTTGAAAACTGTGGCGCGT	qRT-PCR
								Reverse	TAGGCAATCACCTTGGGCAG	qRT-PCR
							*Underline region correspond to the T7 polymerase promoter site.
